# Supplementary material for: Genetic insights into aging: Obesity’s impact on frailty risk uncovered
Source: Medicine (Baltimore). 2026 Jan 2;105(1):e46406. doi: 10.1097/MD.0000000000046406 (PMC12778282; doi:10.1097/MD.0000000000046406)
Supplement: Supplementary file 1 [file medi-105-e46406-s001.xlsx]

## Sheet: Table S1
	exposure	outcome	id.exposure	id.outcome	samplesize	SNP	b	se	p
1	Body mass index || id:ieu-a-835	Frailty index || id:ebi-a-GCST90020053	ieu-a-835	ebi-a-GCST90020053	175226	rs1000940	-0.161458	0.1875	0.389177
2	Body mass index || id:ieu-a-835	Frailty index || id:ebi-a-GCST90020053	ieu-a-835	ebi-a-GCST90020053	175226	rs10132280	0.295652	0.156522	0.0589067
3	Body mass index || id:ieu-a-835	Frailty index || id:ebi-a-GCST90020053	ieu-a-835	ebi-a-GCST90020053	175226	rs1016287	0.624454	0.157205	7.12e-05
4	Body mass index || id:ieu-a-835	Frailty index || id:ebi-a-GCST90020053	ieu-a-835	ebi-a-GCST90020053	175226	rs10182181	0.0130293	0.107492	0.903523
5	Body mass index || id:ieu-a-835	Frailty index || id:ebi-a-GCST90020053	ieu-a-835	ebi-a-GCST90020053	175226	rs10733682	-0.0344828	0.195402	0.859924
6	Body mass index || id:ieu-a-835	Frailty index || id:ebi-a-GCST90020053	ieu-a-835	ebi-a-GCST90020053	175226	rs10938397	0.119403	0.0820896	0.145795
7	Body mass index || id:ieu-a-835	Frailty index || id:ebi-a-GCST90020053	ieu-a-835	ebi-a-GCST90020053	175226	rs10968576	0.0923695	0.140562	0.511089
8	Body mass index || id:ieu-a-835	Frailty index || id:ebi-a-GCST90020053	ieu-a-835	ebi-a-GCST90020053	175226	rs11030104	0.161836	0.0990338	0.102228
9	Body mass index || id:ieu-a-835	Frailty index || id:ebi-a-GCST90020053	ieu-a-835	ebi-a-GCST90020053	175226	rs11057405	-0.156352	0.175896	0.374063
10	Body mass index || id:ieu-a-835	Frailty index || id:ebi-a-GCST90020053	ieu-a-835	ebi-a-GCST90020053	175226	rs11165643	0.155963	0.155963	0.317311
11	Body mass index || id:ieu-a-835	Frailty index || id:ebi-a-GCST90020053	ieu-a-835	ebi-a-GCST90020053	175226	rs1167827	0.539604	0.163366	0.000956461
12	Body mass index || id:ieu-a-835	Frailty index || id:ebi-a-GCST90020053	ieu-a-835	ebi-a-GCST90020053	175226	rs11727676	-0.139665	0.156425	0.371934
13	Body mass index || id:ieu-a-835	Frailty index || id:ebi-a-GCST90020053	ieu-a-835	ebi-a-GCST90020053	175226	rs12286929	0.235023	0.152074	0.122236
14	Body mass index || id:ieu-a-835	Frailty index || id:ebi-a-GCST90020053	ieu-a-835	ebi-a-GCST90020053	175226	rs12429545	0.188623	0.149701	0.207669
15	Body mass index || id:ieu-a-835	Frailty index || id:ebi-a-GCST90020053	ieu-a-835	ebi-a-GCST90020053	175226	rs12940622	0.153846	0.181319	0.396168
16	Body mass index || id:ieu-a-835	Frailty index || id:ebi-a-GCST90020053	ieu-a-835	ebi-a-GCST90020053	175226	rs12986742	0.00943396	0.15566	0.951673
17	Body mass index || id:ieu-a-835	Frailty index || id:ebi-a-GCST90020053	ieu-a-835	ebi-a-GCST90020053	175226	rs13021737	0.181364	0.0732113	0.0132391
18	Body mass index || id:ieu-a-835	Frailty index || id:ebi-a-GCST90020053	ieu-a-835	ebi-a-GCST90020053	175226	rs13078960	-0.20202	0.138047	0.143354
19	Body mass index || id:ieu-a-835	Frailty index || id:ebi-a-GCST90020053	ieu-a-835	ebi-a-GCST90020053	175226	rs13107325	0.356394	0.134172	0.0079015
20	Body mass index || id:ieu-a-835	Frailty index || id:ebi-a-GCST90020053	ieu-a-835	ebi-a-GCST90020053	175226	rs13191362	0.617329	0.180505	0.000626211
21	Body mass index || id:ieu-a-835	Frailty index || id:ebi-a-GCST90020053	ieu-a-835	ebi-a-GCST90020053	175226	rs1516725	0.184035	0.10643	0.0837793
22	Body mass index || id:ieu-a-835	Frailty index || id:ebi-a-GCST90020053	ieu-a-835	ebi-a-GCST90020053	175226	rs1528435	0.511236	0.191011	0.00744021
23	Body mass index || id:ieu-a-835	Frailty index || id:ebi-a-GCST90020053	ieu-a-835	ebi-a-GCST90020053	175226	rs16851483	0.293996	0.138716	0.0340564
24	Body mass index || id:ieu-a-835	Frailty index || id:ebi-a-GCST90020053	ieu-a-835	ebi-a-GCST90020053	175226	rs16951275	0.167203	0.128617	0.193601
25	Body mass index || id:ieu-a-835	Frailty index || id:ebi-a-GCST90020053	ieu-a-835	ebi-a-GCST90020053	175226	rs17001654	0.261438	0.153595	0.0887314
26	Body mass index || id:ieu-a-835	Frailty index || id:ebi-a-GCST90020053	ieu-a-835	ebi-a-GCST90020053	175226	rs17024393	-0.0334347	0.155015	0.829232
27	Body mass index || id:ieu-a-835	Frailty index || id:ebi-a-GCST90020053	ieu-a-835	ebi-a-GCST90020053	175226	rs17066856	-0.0835443	0.144304	0.562625
28	Body mass index || id:ieu-a-835	Frailty index || id:ebi-a-GCST90020053	ieu-a-835	ebi-a-GCST90020053	175226	rs17094222	0.0481928	0.164659	0.769765
29	Body mass index || id:ieu-a-835	Frailty index || id:ebi-a-GCST90020053	ieu-a-835	ebi-a-GCST90020053	175226	rs17405819	-0.0535714	0.160714	0.738883
30	Body mass index || id:ieu-a-835	Frailty index || id:ebi-a-GCST90020053	ieu-a-835	ebi-a-GCST90020053	175226	rs17724992	0.412371	0.190722	0.0306057
31	Body mass index || id:ieu-a-835	Frailty index || id:ebi-a-GCST90020053	ieu-a-835	ebi-a-GCST90020053	175226	rs1808579	0.377246	0.197605	0.0562504
32	Body mass index || id:ieu-a-835	Frailty index || id:ebi-a-GCST90020053	ieu-a-835	ebi-a-GCST90020053	175226	rs1928295	0.244681	0.175532	0.163336
33	Body mass index || id:ieu-a-835	Frailty index || id:ebi-a-GCST90020053	ieu-a-835	ebi-a-GCST90020053	175226	rs2033529	0.863158	0.194737	9.32e-06
34	Body mass index || id:ieu-a-835	Frailty index || id:ebi-a-GCST90020053	ieu-a-835	ebi-a-GCST90020053	175226	rs2033732	-0.046875	0.197917	0.812779
35	Body mass index || id:ieu-a-835	Frailty index || id:ebi-a-GCST90020053	ieu-a-835	ebi-a-GCST90020053	175226	rs205262	0.280543	0.167421	0.0938017
36	Body mass index || id:ieu-a-835	Frailty index || id:ebi-a-GCST90020053	ieu-a-835	ebi-a-GCST90020053	175226	rs2112347	-0.195402	0.1341	0.145077
37	Body mass index || id:ieu-a-835	Frailty index || id:ebi-a-GCST90020053	ieu-a-835	ebi-a-GCST90020053	175226	rs2121279	-0.134694	0.204082	0.509254
38	Body mass index || id:ieu-a-835	Frailty index || id:ebi-a-GCST90020053	ieu-a-835	ebi-a-GCST90020053	175226	rs2176598	0.323232	0.191919	0.092141
39	Body mass index || id:ieu-a-835	Frailty index || id:ebi-a-GCST90020053	ieu-a-835	ebi-a-GCST90020053	175226	rs2207139	0.0380313	0.098434	0.699227
40	Body mass index || id:ieu-a-835	Frailty index || id:ebi-a-GCST90020053	ieu-a-835	ebi-a-GCST90020053	175226	rs2245368	0.0283912	0.138801	0.837927
41	Body mass index || id:ieu-a-835	Frailty index || id:ebi-a-GCST90020053	ieu-a-835	ebi-a-GCST90020053	175226	rs2287019	0.0861111	0.119444	0.470952
42	Body mass index || id:ieu-a-835	Frailty index || id:ebi-a-GCST90020053	ieu-a-835	ebi-a-GCST90020053	175226	rs2365389	0.105	0.17	0.536808
43	Body mass index || id:ieu-a-835	Frailty index || id:ebi-a-GCST90020053	ieu-a-835	ebi-a-GCST90020053	175226	rs2820292	0.569231	0.169231	0.000769228
44	Body mass index || id:ieu-a-835	Frailty index || id:ebi-a-GCST90020053	ieu-a-835	ebi-a-GCST90020053	175226	rs29941	0.401099	0.192308	0.0370045
45	Body mass index || id:ieu-a-835	Frailty index || id:ebi-a-GCST90020053	ieu-a-835	ebi-a-GCST90020053	175226	rs3101336	0.230539	0.101796	0.0235307
46	Body mass index || id:ieu-a-835	Frailty index || id:ebi-a-GCST90020053	ieu-a-835	ebi-a-GCST90020053	175226	rs3736485	0.676136	0.1875	0.000310881
47	Body mass index || id:ieu-a-835	Frailty index || id:ebi-a-GCST90020053	ieu-a-835	ebi-a-GCST90020053	175226	rs3817334	-0.125954	0.129771	0.331753
48	Body mass index || id:ieu-a-835	Frailty index || id:ebi-a-GCST90020053	ieu-a-835	ebi-a-GCST90020053	175226	rs3849570	0.0531915	0.18617	0.775097
49	Body mass index || id:ieu-a-835	Frailty index || id:ebi-a-GCST90020053	ieu-a-835	ebi-a-GCST90020053	175226	rs3888190	0.122977	0.110032	0.263718
50	Body mass index || id:ieu-a-835	Frailty index || id:ebi-a-GCST90020053	ieu-a-835	ebi-a-GCST90020053	175226	rs4256980	0.062201	0.167464	0.710318
51	Body mass index || id:ieu-a-835	Frailty index || id:ebi-a-GCST90020053	ieu-a-835	ebi-a-GCST90020053	175226	rs4740619	0.111732	0.184358	0.544475
52	Body mass index || id:ieu-a-835	Frailty index || id:ebi-a-GCST90020053	ieu-a-835	ebi-a-GCST90020053	175226	rs4889606	0.360656	0.185792	0.0522369
53	Body mass index || id:ieu-a-835	Frailty index || id:ebi-a-GCST90020053	ieu-a-835	ebi-a-GCST90020053	175226	rs543874	0.147303	0.0850622	0.0833257
54	Body mass index || id:ieu-a-835	Frailty index || id:ebi-a-GCST90020053	ieu-a-835	ebi-a-GCST90020053	175226	rs6477694	0.241379	0.201149	0.230139
55	Body mass index || id:ieu-a-835	Frailty index || id:ebi-a-GCST90020053	ieu-a-835	ebi-a-GCST90020053	175226	rs6567160	0.0539568	0.0701439	0.441756
56	Body mass index || id:ieu-a-835	Frailty index || id:ebi-a-GCST90020053	ieu-a-835	ebi-a-GCST90020053	175226	rs657452	0.0264317	0.14978	0.859924
57	Body mass index || id:ieu-a-835	Frailty index || id:ebi-a-GCST90020053	ieu-a-835	ebi-a-GCST90020053	175226	rs6656785	0.271889	0.156682	0.0826887
58	Body mass index || id:ieu-a-835	Frailty index || id:ebi-a-GCST90020053	ieu-a-835	ebi-a-GCST90020053	175226	rs6804842	0.0540541	0.178378	0.761867
59	Body mass index || id:ieu-a-835	Frailty index || id:ebi-a-GCST90020053	ieu-a-835	ebi-a-GCST90020053	175226	rs7138803	0.215873	0.107937	0.0455003
60	Body mass index || id:ieu-a-835	Frailty index || id:ebi-a-GCST90020053	ieu-a-835	ebi-a-GCST90020053	175226	rs7141420	0.268085	0.140426	0.0562504
61	Body mass index || id:ieu-a-835	Frailty index || id:ebi-a-GCST90020053	ieu-a-835	ebi-a-GCST90020053	175226	rs758747	-0.204444	0.164444	0.213778
62	Body mass index || id:ieu-a-835	Frailty index || id:ebi-a-GCST90020053	ieu-a-835	ebi-a-GCST90020053	175226	rs7599312	-0.231818	0.172727	0.179562
63	Body mass index || id:ieu-a-835	Frailty index || id:ebi-a-GCST90020053	ieu-a-835	ebi-a-GCST90020053	175226	rs7899106	0.420253	0.192405	0.0289468
64	Body mass index || id:ieu-a-835	Frailty index || id:ebi-a-GCST90020053	ieu-a-835	ebi-a-GCST90020053	175226	rs7903146	-0.581197	0.153846	0.000158234
65	Body mass index || id:ieu-a-835	Frailty index || id:ebi-a-GCST90020053	ieu-a-835	ebi-a-GCST90020053	175226	rs879620	-0.0532787	0.139344	0.7022
66	Body mass index || id:ieu-a-835	Frailty index || id:ebi-a-GCST90020053	ieu-a-835	ebi-a-GCST90020053	175226	rs9400239	0.31383	0.191489	0.101236
67	Body mass index || id:ieu-a-835	Frailty index || id:ebi-a-GCST90020053	ieu-a-835	ebi-a-GCST90020053	175226	rs9579083	-0.0779661	0.145763	0.59273
68	Body mass index || id:ieu-a-835	Frailty index || id:ebi-a-GCST90020053	ieu-a-835	ebi-a-GCST90020053	175226	rs9926784	-0.0943396	0.162264	0.560974

## Sheet: Table S2
	exposure	outcome	id.exposure	id.outcome	samplesize	SNP	b	se	p
1	Waist circumference || id:ieu-a-61	Frailty index || id:ebi-a-GCST90020053	ieu-a-61	ebi-a-GCST90020053	175226	rs10132280	0.309091	0.163636	0.0589067
2	Waist circumference || id:ieu-a-61	Frailty index || id:ebi-a-GCST90020053	ieu-a-61	ebi-a-GCST90020053	175226	rs10767658	0.170968	0.112903	0.129953
3	Waist circumference || id:ieu-a-61	Frailty index || id:ebi-a-GCST90020053	ieu-a-61	ebi-a-GCST90020053	175226	rs10840100	0.075	0.175	0.668235
4	Waist circumference || id:ieu-a-61	Frailty index || id:ebi-a-GCST90020053	ieu-a-61	ebi-a-GCST90020053	175226	rs10938397	0.15	0.103125	0.145795
5	Waist circumference || id:ieu-a-61	Frailty index || id:ebi-a-GCST90020053	ieu-a-61	ebi-a-GCST90020053	175226	rs10968576	0.092	0.14	0.511089
6	Waist circumference || id:ieu-a-61	Frailty index || id:ebi-a-GCST90020053	ieu-a-61	ebi-a-GCST90020053	175226	rs11165623	0.265	0.165	0.108261
7	Waist circumference || id:ieu-a-61	Frailty index || id:ebi-a-GCST90020053	ieu-a-61	ebi-a-GCST90020053	175226	rs12429545	0.203226	0.16129	0.207669
8	Waist circumference || id:ieu-a-61	Frailty index || id:ebi-a-GCST90020053	ieu-a-61	ebi-a-GCST90020053	175226	rs1516725	0.267742	0.154839	0.0837793
9	Waist circumference || id:ieu-a-61	Frailty index || id:ebi-a-GCST90020053	ieu-a-61	ebi-a-GCST90020053	175226	rs16894959	0.346154	0.180769	0.0555061
10	Waist circumference || id:ieu-a-61	Frailty index || id:ebi-a-GCST90020053	ieu-a-61	ebi-a-GCST90020053	175226	rs16996700	0.769565	0.16087	1.72e-06
11	Waist circumference || id:ieu-a-61	Frailty index || id:ebi-a-GCST90020053	ieu-a-61	ebi-a-GCST90020053	175226	rs17066856	-0.0891892	0.154054	0.562625
12	Waist circumference || id:ieu-a-61	Frailty index || id:ebi-a-GCST90020053	ieu-a-61	ebi-a-GCST90020053	175226	rs17381664	0.118182	0.154545	0.444447
13	Waist circumference || id:ieu-a-61	Frailty index || id:ebi-a-GCST90020053	ieu-a-61	ebi-a-GCST90020053	175226	rs2033529	0.780952	0.17619	9.32e-06
14	Waist circumference || id:ieu-a-61	Frailty index || id:ebi-a-GCST90020053	ieu-a-61	ebi-a-GCST90020053	175226	rs2112347	-0.204	0.14	0.145077
15	Waist circumference || id:ieu-a-61	Frailty index || id:ebi-a-GCST90020053	ieu-a-61	ebi-a-GCST90020053	175226	rs2287019	0.0885714	0.122857	0.470952
16	Waist circumference || id:ieu-a-61	Frailty index || id:ebi-a-GCST90020053	ieu-a-61	ebi-a-GCST90020053	175226	rs2293576	-0.136364	0.159091	0.391366
17	Waist circumference || id:ieu-a-61	Frailty index || id:ebi-a-GCST90020053	ieu-a-61	ebi-a-GCST90020053	175226	rs2325036	-0.0652174	0.147826	0.659085
18	Waist circumference || id:ieu-a-61	Frailty index || id:ebi-a-GCST90020053	ieu-a-61	ebi-a-GCST90020053	175226	rs2489623	-0.152632	0.173684	0.379516
19	Waist circumference || id:ieu-a-61	Frailty index || id:ebi-a-GCST90020053	ieu-a-61	ebi-a-GCST90020053	175226	rs2531992	0.0107143	0.164286	0.948001
20	Waist circumference || id:ieu-a-61	Frailty index || id:ebi-a-GCST90020053	ieu-a-61	ebi-a-GCST90020053	175226	rs2820292	0.584211	0.173684	0.000769228
21	Waist circumference || id:ieu-a-61	Frailty index || id:ebi-a-GCST90020053	ieu-a-61	ebi-a-GCST90020053	175226	rs3127553	0.0826087	0.147826	0.576282
22	Waist circumference || id:ieu-a-61	Frailty index || id:ebi-a-GCST90020053	ieu-a-61	ebi-a-GCST90020053	175226	rs3849570	0.047619	0.166667	0.775097
23	Waist circumference || id:ieu-a-61	Frailty index || id:ebi-a-GCST90020053	ieu-a-61	ebi-a-GCST90020053	175226	rs4776970	0.225	0.17	0.185659
24	Waist circumference || id:ieu-a-61	Frailty index || id:ebi-a-GCST90020053	ieu-a-61	ebi-a-GCST90020053	175226	rs6163	-0.168421	0.178947	0.346614
25	Waist circumference || id:ieu-a-61	Frailty index || id:ebi-a-GCST90020053	ieu-a-61	ebi-a-GCST90020053	175226	rs633715	0.162791	0.0930233	0.0801183
26	Waist circumference || id:ieu-a-61	Frailty index || id:ebi-a-GCST90020053	ieu-a-61	ebi-a-GCST90020053	175226	rs6440003	-0.290476	0.157143	0.0645322
27	Waist circumference || id:ieu-a-61	Frailty index || id:ebi-a-GCST90020053	ieu-a-61	ebi-a-GCST90020053	175226	rs6545714	0.690909	0.154545	7.8e-06
28	Waist circumference || id:ieu-a-61	Frailty index || id:ebi-a-GCST90020053	ieu-a-61	ebi-a-GCST90020053	175226	rs6567160	0.0625	0.08125	0.441756
29	Waist circumference || id:ieu-a-61	Frailty index || id:ebi-a-GCST90020053	ieu-a-61	ebi-a-GCST90020053	175226	rs6755502	0.211765	0.0862745	0.0141063
30	Waist circumference || id:ieu-a-61	Frailty index || id:ebi-a-GCST90020053	ieu-a-61	ebi-a-GCST90020053	175226	rs7138803	0.242857	0.121429	0.0455003
31	Waist circumference || id:ieu-a-61	Frailty index || id:ebi-a-GCST90020053	ieu-a-61	ebi-a-GCST90020053	175226	rs7144011	0.118182	0.121212	0.32956
32	Waist circumference || id:ieu-a-61	Frailty index || id:ebi-a-GCST90020053	ieu-a-61	ebi-a-GCST90020053	175226	rs7239883	0.119048	0.161905	0.46216
33	Waist circumference || id:ieu-a-61	Frailty index || id:ebi-a-GCST90020053	ieu-a-61	ebi-a-GCST90020053	175226	rs749671	0.315789	0.178947	0.0776132
34	Waist circumference || id:ieu-a-61	Frailty index || id:ebi-a-GCST90020053	ieu-a-61	ebi-a-GCST90020053	175226	rs7498665	0.108824	0.1	0.276491
35	Waist circumference || id:ieu-a-61	Frailty index || id:ebi-a-GCST90020053	ieu-a-61	ebi-a-GCST90020053	175226	rs7531118	0.333333	0.122222	0.00638602
36	Waist circumference || id:ieu-a-61	Frailty index || id:ebi-a-GCST90020053	ieu-a-61	ebi-a-GCST90020053	175226	rs7550711	-0.0206897	0.175862	0.906347
37	Waist circumference || id:ieu-a-61	Frailty index || id:ebi-a-GCST90020053	ieu-a-61	ebi-a-GCST90020053	175226	rs7903146	-0.618182	0.163636	0.000158234
38	Waist circumference || id:ieu-a-61	Frailty index || id:ebi-a-GCST90020053	ieu-a-61	ebi-a-GCST90020053	175226	rs806794	0.181818	0.168182	0.279661
39	Waist circumference || id:ieu-a-61	Frailty index || id:ebi-a-GCST90020053	ieu-a-61	ebi-a-GCST90020053	175226	rs929641	-0.0761905	0.157143	0.627784
40	Waist circumference || id:ieu-a-61	Frailty index || id:ebi-a-GCST90020053	ieu-a-61	ebi-a-GCST90020053	175226	rs9400239	0.245833	0.15	0.101236
41	Waist circumference || id:ieu-a-61	Frailty index || id:ebi-a-GCST90020053	ieu-a-61	ebi-a-GCST90020053	175226	rs943005	0.0435897	0.112821	0.699227
